# Supplementary material for: The Perception of Vitamins and Their Prevalence in Fortified Food and Supplements in Japan
Source: Nutrients. 2021 Sep 8;13(9):3136. doi: 10.3390/nu13093136 (PMC8469082; doi:10.3390/nu13093136)
Supplement: Supplementary file 1 [file nutrients-13-03136-s001.zip]

Archive with 1 entries (1 files):
- nutrients-1359837-supplementary.pdf
